# Supplementary material for: Deciphering Genotype-By-Environment Interaction for Target Environmental Delineation and Identification of Stable Resistant Sources Against Foliar Blast Disease of Pearl Millet
Source: Front Plant Sci. 2021 May 17;12:656158. doi: 10.3389/fpls.2021.656158 (PMC8165241; doi:10.3389/fpls.2021.656158)
Supplement: Supplementary file 2 [file Table_1.XLSX]

## Sheet: Supplementary Table 1
Supplementary Table 1. Details of 250 Pearl millet genotypes used in the study
Genotype ID	Entry	PMiGAP ID	Biological status	Country of origin	Province	Collection site	Latitude	Longitude	Elevation
G-1	H 77/833-2-P5(NT)	PMiGAP002	Advanced/Improved cultivar	India	Hisar	Haryana	29.1504	75.7057	215
G-2	IP-4542	PMiGAP003	Traditional cultivar/Landrace	India	Maharashtra	Latur; Latur district	18.4	76.58	630
G-3	ICTP 8203	PMiGAP004	Advanced/Improved cultivar	India	Andhra Pradesh (Telangana)	ICRISAT, Patancheru	17.5287	78.2667
G-4	IP-7846	PMiGAP005	Breeding/Research material	India	Andhra Pradesh (Telangana)	ICRISAT, Patancheru	17.5287	78.2667
G-5	IP-17720	PMiGAP006	Traditional cultivar/Landrace	Togo	Savanes	Nano; Dapaong	10.68	0.100001	260
G-6	IP-8767	PMiGAP008	Traditional cultivar/Landrace	Botswana	Kgatleng	Mapane; Mochudi	-24.38	26.15	1150
G-7	IP-12298	PMiGAP009	Traditional cultivar/Landrace	Nigeria	Sokoto	Shinaka	13.46	5.73	160
G-8	IP-13971	PMiGAP011	Traditional cultivar/Landrace	Zimbabwe	Manicaland	Dorowa; Buhera	-19.06	31.75	1350
G-9	IP-3125	PMiGAP012	Traditional cultivar/Landrace	India	Rajasthan	Behror; Alwar district	27.88	76.36	300
G-10	IP-6584	PMiGAP013	Traditional cultivar/Landrace	Malawi	Central	Kulima	-13.77	32.98
G-11	ICMS 7704	PMiGAP014	Advanced/Improved cultivar	Pakistan	Tando Jam	Tando Jam	25.256	68.316
G-12	PRLT 2/89-33	PMiGAP015	Traditional cultivar/Landrace	India		ICRISAT, Patancheru	17.5287	78.2667
G-13	IP-4020	PMiGAP016	Traditional cultivar/Landrace	India	Gujarat	Bhiloda; Aravalli district	23.77	73.25	80
G-14	IP-18132	PMiGAP017	Traditional cultivar/Landrace	Pakistan	Punjab	Nurpur; Chakwal	32.66	72.59	730
G-15	IP-16082	PMiGAP018	Traditional cultivar/Landrace	India	Haryana		29.1492	75.7217
G-16	ICMB 90111-P2	PMiGAP019	Breeding/Research material	India	Andhra Pradesh (Telangana)	ICRISAT, Patancheru	17.5287	78.2667
G-17	IP-18062	PMiGAP020	Traditional cultivar/Landrace	Pakistan	Punjab	Mousa Manghy Khan; Rahimyar	28.45	70.05	80
G-18	IP-6769	PMiGAP021	Traditional cultivar/Landrace	Malawi	Northern	Mate Kenya	-11.71	33.63
G-19	IP-9595	PMiGAP023	Traditional cultivar/Landrace	Yemen
G-20	GICKV 93191 (ICMV 93191)	PMiGAP026	Advanced/Improved cultivar	India	Andhra Pradesh (Telangana)	ICRISAT, Patancheru	17.5287	78.2667
G-21	AIMP 92901	PMiGAP027	Advanced/Improved cultivar	India	Andhra Pradesh (Telangana)	ICRISAT, Patancheru	17.5287	78.2667
G-22	IP-7762	PMiGAP029	Traditional cultivar/Landrace	India	Maharashtra	Rahuri; Ahmadnagar district	19.38	74.65	511
G-23	IP-15551	PMiGAP030	Traditional cultivar/Landrace	Burkina Faso
G-24	IP-9446	PMiGAP031	Traditional cultivar/Landrace	Ghana	Upper West	Bolga 70W	10.81	-1.49	190
G-25	IP-10811	PMiGAP033	Traditional cultivar/Landrace	Sudan	Kordufan		12.64	29.18
G-26	IP-17632	PMiGAP034	Traditional cultivar/Landrace	Togo	Savanes	Nayega; Dapaong	10.77	0.4	250
G-27	IP-11577	PMiGAP035	Traditional cultivar/Landrace	Burkina Faso	Sourou	Dissi; Tougan	13.24	-3.17
G-28	GB 8735	PMiGAP036	Advanced/Improved cultivar	India	Andhra Pradesh (Telangana)	ICRISAT, Patancheru	17.5287	78.2667
G-29	ICMS 7703	PMiGAP037	Advanced/Improved cultivar	India	Andhra Pradesh (Telangana)	ICRISAT, Patancheru	17.5287	78.2667
G-30	IP-18147	PMiGAP038	Traditional cultivar/Landrace	Pakistan	Punjab	Rawalpindi	33.6	73.04	530
G-31	IP-3757	PMiGAP041	Traditional cultivar/Landrace	India	Gujarat	Veraval; Gir Somnath district	20.93	70.36	80
G-32	ICML 22	PMiGAP044	Advanced/Improved cultivar	India	Andhra Pradesh (Telangana)	ICRISAT, Patancheru	17.5287	78.2667
G-33	Okashana 1 (ICMV 88908)	PMiGAP045	Advanced/Improved cultivar	Niger
G-34	IP-16096	PMiGAP046	Traditional cultivar/Landrace	India	Haryana
G-35	IP-7633	PMiGAP047	Breeding/Research material	India	Uttar Pradesh	Kanpur	26.4607	80.3334	128
G-36	IP-8198	PMiGAP048	Traditional cultivar/Landrace	Nigeria
G-37	IP-6060	PMiGAP049	Traditional cultivar/Landrace	Central African Republic	Ouham	Kabo	7.65	18.61
G-38	ICMB 89111-P6	PMiGAP051	Breeding/Research material	India	Andhra Pradesh (Telangana)	ICRISAT, Patancheru	17.5287	78.2667
G-39	IP-22423	PMiGAP053	Advanced/Improved cultivar	India	Andhra Pradesh (Telangana)	ICRISAT, Patancheru	17.5287	78.2667
G-40	J 104	PMiGAP054	Breeding/Research material	India	Gujarat	Jamnagar; Jamnagar district	22.2167	69.7
G-41	W 504-1-P1	PMiGAP055	Breeding/Research material	India	New Delhi, IARI	IARI, New Delhi	28.6377	77.1571
G-42	IP-9347	PMiGAP056	Traditional cultivar/Landrace	Ghana	Upper East	Paga; Kassena Nankana West district	10.96	-1.1	150
G-43	IP-22455	PMiGAP189	Advanced/Improved cultivar	India	Andhra Pradesh (Telangana)	ICRISAT, Patancheru	17.5287	78.2667
G-44	IP-3175	PMiGAP058	Traditional cultivar/Landrace	India	Rajasthan	Pokaran; Jaisalmer district	26.92	71.9	229
G-45	IP-12840	PMiGAP059	Traditional cultivar/Landrace	Botswana	Central	Mahalapye	-23.1	26.83	1000
G-46	IP-19386	PMiGAP060	Traditional cultivar/Landrace	Namibia
G-47	ICMV 155	PMiGAP061	Advanced/Improved cultivar	India	Andhra Pradesh (Telangana)	ICRISAT, Patancheru	17.5287	78.2667
G-48	IP-5389	PMiGAP062	Traditional cultivar/Landrace	Niger	Zinder	Belbeji	14.65	7.95	415
G-49	IP-3890	PMiGAP063	Traditional cultivar/Landrace	India	Gujarat	Laeja	22.89	69.21	90
G-50	IP-11677	PMiGAP064	Traditional cultivar/Landrace	Sudan	Darfur	Fundu	13.13	23.98	1000
G-51	IP-11984	PMiGAP065	Traditional cultivar/Landrace	Nigeria	Kaduna	Rigacikun	10.63	7.46	550
G-52	IP-17690	PMiGAP066	Traditional cultivar/Landrace	Togo	Savanes	Sawaga; Dapaong	10.73	0.4	180
G-53	IP-10140	PMiGAP068	Traditional cultivar/Landrace	Mali	Sikasso	Danderesso	11.45	-5.46
G-54	IP-13149	PMiGAP071	Traditional cultivar/Landrace	Niger	Agadez	Enele-Fourgan	19.07	8.43
G-55	IP-7942	PMiGAP073	Breeding/Research material	India	Andhra Pradesh (Telangana)	ICRISAT, Patancheru	17.5287	78.2667
G-56	IP-9407	PMiGAP076	Traditional cultivar/Landrace	Ghana	Upper East	Gumbo	10.7	-0.449999	130
G-57	IP-13154	PMiGAP077	Traditional cultivar/Landrace	Niger	Maradi	Maiwa	13.6	6.63	295
G-58	IP-19388	PMiGAP078	Traditional cultivar/Landrace	Namibia
G-59	IP-17554	PMiGAP079	Traditional cultivar/Landrace	Togo	Savanes	Timbou	11.03	0.109401	340
G-60	IP-9840	PMiGAP080	Traditional cultivar/Landrace	Sudan	Kordufan		15.36	30.88
G-61	IP-3098	PMiGAP081	Traditional cultivar/Landrace	India	Orissa	Talapadu	19.75	83.25	800
G-62	IP-11353	PMiGAP083	Traditional cultivar/Landrace	Burkina Faso
G-63	IP-10964	PMiGAP084	Traditional cultivar/Landrace	Kenya	Eastern	Kinakoni	-1.36	38.01	720
G-64	IP-18157	PMiGAP085	Traditional cultivar/Landrace	Mali	Sikasso	Niamou; Kolondieba	10.95	-7.03
G-65	IP-4965	PMiGAP086	Traditional cultivar/Landrace	Uganda	Eastern	Serere	1.52	33.45	1050
G-66	IP-9496	PMiGAP087	Traditional cultivar/Landrace	Ghana	Northern	Gambaga	10.52	-0.439999	300
G-67	IP-10820	PMiGAP088	Traditional cultivar/Landrace	Sudan	Kordufan		12.41	31.44
G-68	IP-13964	PMiGAP089	Traditional cultivar/Landrace	Zimbabwe	Masvingo	Zvishavane	-20.33	30.04	950
G-69	IP-8949	PMiGAP090	Traditional cultivar/Landrace	Togo	Savanes	Tami	11.02	5	300
G-70	IP-8181	PMiGAP091	Breeding/Research material	India	Andhra Pradesh (Telangana)	ICRISAT, Patancheru	17.5287	78.2667
G-71	IP-11229	PMiGAP092	Traditional cultivar/Landrace	Zimbabwe	Masvingo	Neshuro	-21.22	30.35	650
G-72	IP-10343	PMiGAP093	Traditional cultivar/Landrace	Nigeria	Taraba	Ba Hause	7.53	10.57
G-73	IP-20349	PMiGAP095	Traditional cultivar/Landrace	Yemen	North Yemen (1)	Shabari	14.25	43.33	190
G-74	IP-13016	PMiGAP096	Traditional cultivar/Landrace	Mali	Sikasso	Bougouni	11.38	-7.46
G-75	ICMB 90111-P6	PMiGAP097	Breeding/Research material	India	Andhra Pradesh (Telangana)	ICRISAT, Patancheru	17.5287	78.2667
G-76	IP-3865	PMiGAP098	Traditional cultivar/Landrace	India	Gujarat	Anjar; Kachchh district	23.12	70.02	50
G-77	IP-10486	PMiGAP099	Traditional cultivar/Landrace	Zimbabwe	Matabeland North	Inkosikazi	-18.33	27.75	1200
G-78	IP-8344	PMiGAP102	Traditional cultivar/Landrace	India	Madhya Pradesh	Kachhpura	23.4	80.07
G-79	IP-8409	PMiGAP103	Traditional cultivar/Landrace	Nigeria
G-80	IP-5695	PMiGAP104	Traditional cultivar/Landrace	Nigeria
G-81	IP-12768	PMiGAP105	Breeding/Research material	India	Andhra Pradesh (Telangana)	ICRISAT, Patancheru	17.5287	78.2667
G-82	IP-6179	PMiGAP106	Traditional cultivar/Landrace	Cameroon	Extreme-Nord	Kourgi	11.05	14.06	480
G-83	IP-7095	PMiGAP107	Traditional cultivar/Landrace	India	Uttar Pradesh	Sattarpur; Etah district	27.54	78.83	155
G-84	IP-8761	PMiGAP109	Traditional cultivar/Landrace	Botswana	Kgatleng	Mapane; Mochudi	-24.38	26.15	1150
G-85	IP-8275	PMiGAP113	Breeding/Research material	India	Andhra Pradesh (Telangana)	ICRISAT, Patancheru	17.5287	78.2667
G-86	IP-8280	PMiGAP114	Breeding/Research material	India	Andhra Pradesh (Telangana)	ICRISAT, Patancheru	17.5287	78.2667
G-87	IP-12322	PMiGAP117	Traditional cultivar/Landrace	Nigeria	Katsina	Jibia	13.09	7.22	270
G-88	IP-19626	PMiGAP118	Traditional cultivar/Landrace	Niger	Maradi	May Jirgui	13.78	8.25
G-89	IP-3564	PMiGAP119	Traditional cultivar/Landrace	India	Tamil Nadu	Vandanallur	9.25	77.67
G-90	IP-6109	PMiGAP121	Traditional cultivar/Landrace	Niger	Agadez	Tabelot	17.6	8.93	810
G-91	IP-6111	PMiGAP122	Traditional cultivar/Landrace	Niger	Agadez	Tabelot	17.6	8.93	810
G-92	IP-3481	PMiGAP123	Traditional cultivar/Landrace	India	Tamil Nadu	Pollachi; Coimbatore district	10.67	77.02	293
G-93	IP-15320	PMiGAP124	Traditional cultivar/Landrace	India	Tamil Nadu	Desiamangalam	10.76	78.39	200
G-94	IP-16403	PMiGAP126	Traditional cultivar/Landrace	Zimbabwe	Matabeland North	Mapulubusi	-19.6	27.76	1040
G-95	IP-2058	PMiGAP128	Traditional cultivar/Landrace	Nigeria	Kaduna	Zaria	11.08	7.71
G-96	ICMV-IS 94206	PMiGAP129	Advanced/Improved cultivar	India	Andhra Pradesh (Telangana)	ICRISAT, Patancheru	17.5287	78.2667
G-97	IP-9351	PMiGAP132	Traditional cultivar/Landrace	Ghana	Upper East	Paga; Kassena Nankana West district	10.96	-1.1	100
G-98	IP-10539	PMiGAP133	Traditional cultivar/Landrace	Senegal	Dakar	Dakar	14.69	-17.45
G-99	IP-9242	PMiGAP134	Traditional cultivar/Landrace	Mali	Koulikoro	Dioila	12.42	-6.83
G-100	IP-9710	PMiGAP135	Traditional cultivar/Landrace	Nigeria
G-101	IP-6037	PMiGAP136	Traditional cultivar/Landrace	Central African Republic	Ouham	Betokoni	6.61	16.87
G-102	IP-3122	PMiGAP137	Traditional cultivar/Landrace	India	Haryana	Jakhrana	27.75	76.25	320
G-103	IP-5713	PMiGAP140	Traditional cultivar/Landrace	Nigeria
G-104	IP-10953	PMiGAP141	Traditional cultivar/Landrace	Kenya
G-105	ICMB 89111-P2	PMiGAP142	Breeding/Research material	India	Andhra Pradesh (Telangana)	ICRISAT, Patancheru	17.5287	78.2667
G-106	ICMV 221 (ICMV 88904)	PMiGAP143	Advanced/Improved cultivar	India	Andhra Pradesh (Telangana)	ICRISAT, Patancheru	17.5287	78.2667
G-107	IP-21206	PMiGAP144	Breeding/Research material	India	Andhra Pradesh (Telangana)	ICRISAT, Patancheru	17.5287	78.2667
G-108	PT 732B-P2	PMiGAP145	Breeding/Research material	India	Coiabatore, Tamil Nadu		11.0152	76.9326
G-109	IP-9854	PMiGAP147	Traditional cultivar/Landrace	Sudan	Kordufan		11.75	29.08
G-110	IP-6099	PMiGAP149	Traditional cultivar/Landrace	Niger	Agadez	Enele-Fourgan	19.07	8.43
G-111	IP-19613	PMiGAP150	Traditional cultivar/Landrace	Niger	Agadez	Guirmat	17.5	8.1
G-112	IP-8002	PMiGAP151	Traditional cultivar/Landrace	Sudan	Darfur		11.53	26.42
G-113	IP-11310	PMiGAP152	Traditional cultivar/Landrace	Burkina Faso
G-114	IP-15344	PMiGAP154	Traditional cultivar/Landrace	India	Tamil Nadu	Vaiyampatti; Tiruchirappalli district	10.53	78.29	270
G-115	IP-11765	PMiGAP155	Traditional cultivar/Landrace	South Africa
G-116	IP-6869	PMiGAP156	Traditional cultivar/Landrace	Kenya
G-117	IP-5272	PMiGAP157	Traditional cultivar/Landrace	Niger	Zinder	Takieta	13.69	8.53	409
G-118	IP-10085	PMiGAP159	Traditional cultivar/Landrace	Mali	Koulikoro	Segue; Kolokani	14.16	-8.03	379
G-119	IP-10394	PMiGAP160	Traditional cultivar/Landrace	India	Andhra Pradesh
G-120	843B	PMiGAP163	Breeding/Research material	India	Andhra Pradesh (Telangana)	ICRISAT, Patancheru	17.5287	78.2667
G-121	ICMV-IS 92222	PMiGAP164	Advanced/Improved cultivar	India	Andhra Pradesh (Telangana)	ICRISAT, Patancheru	17.5287	78.2667
G-122	IPC 804	PMiGAP165	Advanced/Improved cultivar	India		ICRISAT, Patancheru	17.5287	78.2667
G-123	IP-7910	PMiGAP166	Traditional cultivar/Landrace	Niger	Tillaberi	Niamey	13.51	2.12	207
G-124	IP-8210	PMiGAP167	Breeding/Research material	India	Andhra Pradesh (Telangana)	ICRISAT, Patancheru	17.5287	78.2667
G-125	IP-3732	PMiGAP168	Traditional cultivar/Landrace	India	Gujarat	Dwaraka	22.25	69	18
G-126	IP-3471	PMiGAP170	Traditional cultivar/Landrace	India	Tamil Nadu	Karamalai, 8 km after Coimbatore	11.27	76.96	440
G-127	IP-21517	PMiGAP172	Traditional cultivar/Landrace	Niger	Tillaberi	Sadore	13.23	2.26
G-128	IP-21020	PMiGAP173	Traditional cultivar/Landrace	Nigeria	Yobe	Bunigari; Gujuba	11.5	11.25	450
G-129	IP-3138	PMiGAP175	Traditional cultivar/Landrace	India	Rajasthan	Gugaravakabas	27.53	76.55	280
G-130	IP-7952	PMiGAP176	Breeding/Research material	India	Andhra Pradesh (Telangana)	ICRISAT, Patancheru	17.5287	78.2667
G-131	IP-5441	PMiGAP177	Traditional cultivar/Landrace	Niger	Tahoua	Kondo	14.16	6.53	399
G-132	IP-4974	PMiGAP179	Traditional cultivar/Landrace	Nigeria
G-133	IP-8972	PMiGAP180	Traditional cultivar/Landrace	Togo	Plateaux	Amoutchou	7.38	1.18
G-134	IP-8426	PMiGAP181	Traditional cultivar/Landrace	Nigeria
G-135	IP-11584	PMiGAP182	Traditional cultivar/Landrace	Burkina Faso	Kossi	Koury	12.74	-3.5
G-136	IP-7470	PMiGAP183	Traditional cultivar/Landrace	Tanzania	Singida	10N of Singida	-4.73	34.71
G-137	IP-18389	PMiGAP184	Traditional cultivar/Landrace	Namibia	Caprivi	Kazinzila; Bukalo	-17.99	24.08	900
G-138	IP-7886	PMiGAP185	Breeding/Research material	India	Gujarat	Jamnagar; Jamnagar district	22.2167	69.7
G-139	IP-6682	PMiGAP187	Traditional cultivar/Landrace	Malawi	Southern	Chazuka	-16.85	35.29
G-140	IP-13384	PMiGAP188	Traditional cultivar/Landrace	Uganda
G-141	ICMV-IS 89305	PMiGAP057	Advanced/Improved cultivar	India	Andhra Pradesh (Telangana)	ICRISAT, Patancheru	17.5287	78.2667
G-142	IP-22424	PMiGAP190	Advanced/Improved cultivar	India	Andhra Pradesh (Telangana)	ICRISAT, Patancheru	17.5287	78.2667
G-143	IP-22494	PMiGAP193	Traditional cultivar/Landrace	Niger
G-144	IP-9824	PMiGAP194	Traditional cultivar/Landrace	Mozambique	Nampula	Zona Chorma	-15.93	39.8	50
G-145	IP-3616	PMiGAP195	Traditional cultivar/Landrace	India	Tamil Nadu	Thulayantham; Tiruchirappalli district	11.33	78.58
G-146	IP-18434	PMiGAP197	Traditional cultivar/Landrace	Namibia	Caprivi	Kasikili	-17.73	25.11	910
G-147	IP-17611	PMiGAP198	Traditional cultivar/Landrace	Togo	Savanes	Nakpetangou; Dapaong	10.97	0.5	280
G-148	IP-7967	PMiGAP200	Breeding/Research material	India	Andhra Pradesh (Telangana)	ICRISAT, Patancheru	17.5287	78.2667
G-149	IP-8172	PMiGAP201	Breeding/Research material	India	Andhra Pradesh (Telangana)	ICRISAT, Patancheru	17.5287	78.2667
G-150	IP-13344	PMiGAP202	Traditional cultivar/Landrace	Sudan	Kordufan		11.13	31.91
G-151	IP-22419	PMiGAP203	Advanced/Improved cultivar	India	Andhra Pradesh (Telangana)	ICRISAT, Patancheru	17.5287	78.2667
G-152	IP-18293-P152	PMiGAP204	Breeding/Research material	India	Andhra Pradesh (Telangana)	ICRISAT, Patancheru	17.5287	78.2667
G-153	IP-13180	PMiGAP205	Traditional cultivar/Landrace	Nigeria
G-154	IP-16402	PMiGAP206	Traditional cultivar/Landrace	Zimbabwe	Matabeland North	Mapulubusi	-19.6	27.76	1040
G-155	IP-8074	PMiGAP209	Breeding/Research material	India	Andhra Pradesh (Telangana)	ICRISAT, Patancheru	17.5287	78.2667
G-156	IP-21169	PMiGAP210	Breeding/Research material	India	Andhra Pradesh (Telangana)	ICRISAT, Patancheru	17.5287	78.2667
G-157	IP-22420	PMiGAP211	Advanced/Improved cultivar	India	Andhra Pradesh (Telangana)	ICRISAT, Patancheru	17.5287	78.2667
G-158	Tift 383	PMiGAP212	Breeding/Research material	USA	Georgia	USA	34.4646	-84.4352	108
G-159	IP-7953	PMiGAP213	Breeding/Research material	India	Andhra Pradesh (Telangana)	ICRISAT, Patancheru	17.5287	78.2667
G-160	IP-19612	PMiGAP214	Traditional cultivar/Landrace	Niger	Agadez	Dabaga	17.25	8.1
G-161	IP-10632	PMiGAP216	Traditional cultivar/Landrace	Mali	Tombouctou	Sinngo; Niafunke	15.93	-3.85
G-162	IP-13817	PMiGAP217	Traditional cultivar/Landrace	Burkina Faso
G-163	IP-8129	PMiGAP218	Breeding/Research material	India	Andhra Pradesh (Telangana)	ICRISAT, Patancheru	17.5287	78.2667
G-164	IP-10471	PMiGAP219	Traditional cultivar/Landrace	Zimbabwe	Matabeleland North	Nkayi	-19.01	28.9	1200
G-165	IP-11593	PMiGAP220	Traditional cultivar/Landrace	Burkina Faso	Kossi	Daboura	12.22	-3.93	294
G-166	IP-5131	PMiGAP222	Traditional cultivar/Landrace	Niger	Zinder	Goure	13.95	10.25	456
G-167	81B-P6	PMiGAP224	Advanced/Improved cultivar	India	Andhra Pradesh (Telangana)	ICRISAT, Patancheru	17.5287	78.2667
G-168	WC-C75	PMiGAP225	Advanced/Improved cultivar	India	Andhra Pradesh (Telangana)	ICRISAT, Patancheru	17.5287	78.2667
G-169	IP-5923	PMiGAP226	Traditional cultivar/Landrace	Senegal	Bakel	Sarediemi	13.93	-13.43
G-170	IP-13927	PMiGAP228	Traditional cultivar/Landrace	Zimbabwe	Manicaland	Buhera	-19.33	31.43	1050
G-171	IP-15872	PMiGAP229	Traditional cultivar/Landrace	Tanzania
G-172	ICMP 85410-P7	PMiGAP231	Advanced/Improved cultivar	India	Andhra Pradesh (Telangana)	ICRISAT, Patancheru	17.5287	78.2667
G-173	IP-9651	PMiGAP233	Traditional cultivar/Landrace	Nigeria
G-174	IP-14439	PMiGAP234	Traditional cultivar/Landrace	Cameroon	Extreme-Nord	Balaza	10.69	14.48	420
G-175	LGD 1-B-10	PMiGAP235	Breeding/Research material				34.4646	-84.4352
G-176	IP-7922	PMiGAP236	Breeding/Research material	India	Andhra Pradesh (Telangana)	ICRISAT, Patancheru	17.5287	78.2667
G-177	IP-10761	PMiGAP237	Traditional cultivar/Landrace	Sudan	Kordufan		12.43	29.86
G-178	IP-11275	PMiGAP239	Traditional cultivar/Landrace	Burkina Faso
G-179	SOSAT-C88	PMiGAP241	Advanced/Improved cultivar	India	Andhra Pradesh (Telangana)	ICRISAT, Patancheru	17.5287	78.2667
G-180	IP-4952	PMiGAP244	Traditional cultivar/Landrace	Uganda	Eastern	Serere	1.52	33.45	1050
G-181	IP-10543	PMiGAP245	Traditional cultivar/Landrace	Mali	Mopti	Bare Seme	15.3	-3.86
G-182	IP-9969	PMiGAP246	Traditional cultivar/Landrace	Zambia	Western	Chinjenge	-14.97	22.62
G-183	IP-6882	PMiGAP247	Traditional cultivar/Landrace	Kenya
G-184	IP-14148	PMiGAP248	Traditional cultivar/Landrace	Zimbabwe
G-185	IP-5816	PMiGAP249	Traditional cultivar/Landrace	Senegal	Podor	Meri	16.17	-14.67
G-186	IP-8069	PMiGAP250	Breeding/Research material	India	Andhra Pradesh (Telangana)	ICRISAT, Patancheru	17.5287	78.2667
G-187	IP-14497	PMiGAP251	Traditional cultivar/Landrace	Cameroon	Extreme-Nord	Brast	10.33	15.08	450
G-188	IP-18090	PMiGAP252	Traditional cultivar/Landrace	Pakistan	Punjab	Dera Ghazi Khan	30.05	70.64	120
G-189	P 1449-2-P1	PMiGAP253	Breeding/Research material	India	Andhra Pradesh (Telangana)	ICRISAT, Patancheru	17.5287	78.2667
G-190	P 310-17-B	PMiGAP254	Breeding/Research material	India	Andhra Pradesh (Telangana)	ICRISAT, Patancheru	17.5287	78.2667
G-191	WSIL-P8	PMiGAP255	Breeding/Research material	India	Andhra Pradesh (Telangana)	ICRISAT, Patancheru	17.5287	78.2667
G-192	IP-4927	PMiGAP257	Breeding/Research material	Senegal
G-193	IP-8166	PMiGAP258	Breeding/Research material	India	Andhra Pradesh (Telangana)	ICRISAT, Patancheru	17.5287	78.2667
G-194	IP-5253	PMiGAP259	Traditional cultivar/Landrace	Niger	Zinder	Tanout	14.93	8.86	533
G-195	IP-15070	PMiGAP260	Traditional cultivar/Landrace	India	Karnataka	Tallak; Chitradurga district	14.47	76.68	510
G-196	IP-8863	PMiGAP262	Traditional cultivar/Landrace	Zambia	Eastern	Kanyelele	-14.08	32.43
G-197	IP-18500	PMiGAP263	Traditional cultivar/Landrace	Namibia	Caprivi	Masida; Matengu	-17.86	23.69	930
G-198	IP-11346	PMiGAP264	Traditional cultivar/Landrace	Burkina Faso
G-199	IP-5031	PMiGAP266	Traditional cultivar/Landrace	Nigeria
G-200	IP-17125	PMiGAP268	Traditional cultivar/Landrace	Zimbabwe
G-201	IP-18168	PMiGAP271	Traditional cultivar/Landrace	Mali	Koulikoro	Bama; Nara	15.13	-8.02
G-202	IP-18246	PMiGAP272	Traditional cultivar/Landrace	India	Andhra Pradesh (Telangana)	Yerraram; Devarakonda mandal; Nalgonda district	17.5	79.26	360
G-203	IP-7660	PMiGAP275	Breeding/Research material	India	Uttar Pradesh	Kanpur	26.4607	80.3334	128
G-204	IP-19405	PMiGAP276	Traditional cultivar/Landrace	Chad	Batha	About Idjelidj	13.37	17.78
G-205	IP-20679	PMiGAP278	Traditional cultivar/Landrace	Nigeria	Sokoto	Konalupa; Shunn	12.95	5.28	350
G-206	IP-8294	PMiGAP279	Breeding/Research material	India	Andhra Pradesh (Telangana)	ICRISAT, Patancheru	17.5287	78.2667
G-207	IP-13324	PMiGAP281	Traditional cultivar/Landrace	Sudan	Upper Nile		11.18	32.93
G-208	IP-3108	PMiGAP284	Traditional cultivar/Landrace	India	Andhra Pradesh	Veeragattam; Srikakulam district	18.68	83.62	800
G-209	IP-12116	PMiGAP285	Traditional cultivar/Landrace	Nigeria	Yobe	Nguru	12.87	10.45	210
G-210	IP-18293	PMiGAP287	Breeding/Research material	India	Andhra Pradesh (Telangana)	ICRISAT, Patancheru	17.5287	78.2667
G-211	IP-6415	PMiGAP288	Traditional cultivar/Landrace	Mali	Segou	San Sienso; San	13.05	-4.88
G-212	IP-17493	PMiGAP289	Traditional cultivar/Landrace	Togo	Savanes	Tangoudou; Bitou	11	0.25	250
G-213	IP-5560	PMiGAP292	Traditional cultivar/Landrace	Niger	Dosso	Bagaji	13.63	4.01	227
G-214	IP-10446	PMiGAP293	Traditional cultivar/Landrace	Zambia	Western	Sikelete	-14.83	22.78
G-215	IP-15512	PMiGAP294	Traditional cultivar/Landrace	Burkina Faso
G-216	IP-7536	PMiGAP296	Traditional cultivar/Landrace	India	Uttar Pradesh	Kanpur	26.46	80.33	128
G-217	IP 12395	-	Traditional cultivar/Landrace	South Africa	Northern TVL	Skuinsrand near Lebowakgomo; Thabamoopo	-24.19	29.49	1100
G-218	IP-13459	PMiGAP298	Traditional cultivar/Landrace	India	Andhra Pradesh	Singupuram; Srikakulam district	19	84.5	100
G-219	IP-11961	PMiGAP300	Traditional cultivar/Landrace	Nigeria	Kaduna	Soba	10.98	8.06	510
G-220	IP-7941	PMiGAP301	Breeding/Research material	India	Andhra Pradesh (Telangana)	ICRISAT, Patancheru	17.5287	78.2667
G-221	IP-8182	PMiGAP302	Breeding/Research material	India	Andhra Pradesh (Telangana)	ICRISAT, Patancheru	17.5287	78.2667
G-222	IP-17150	PMiGAP303	Traditional cultivar/Landrace	Zimbabwe
G-223	IP-11929	PMiGAP304	Traditional cultivar/Landrace	Sierra Leone	Western	Ngaharun	8.33	-12.94	220
G-224	IP-5900	PMiGAP306	Traditional cultivar/Landrace	Senegal	Tambacounda	Diam Diam	13.87	-14.63
G-225	IP-3110	PMiGAP307	Traditional cultivar/Landrace	India	Andhra Pradesh	Gumadam; Srikakulam district	18.29	83.89	67
G-226	IP-13840	PMiGAP309	Traditional cultivar/Landrace	Burkina Faso	Oudalan	Saouga	14.37	-0.15
G-227	IP-5931	PMiGAP310	Traditional cultivar/Landrace	Senegal	Tambacounda	Ouro Binta	14.08	-13.78
G-228	IP-4378	PMiGAP311	Traditional cultivar/Landrace	India	Maharashtra	Sulevada	17.6	74.83
G-229	IP-19361	PMiGAP313	Traditional cultivar/Landrace	Namibia
G-230	IP-6892	PMiGAP314	Traditional cultivar/Landrace	Kenya
G-231	IP-18292	PMiGAP315	Breeding/Research material	India	Andhra Pradesh (Telangana)	ICRISAT, Patancheru	17.5287	78.2667
G-232	IP-14311	PMiGAP316	Traditional cultivar/Landrace	Cameroon	Extreme-Nord	Seledu	10.87	14.03	700
G-233	IP-15857	PMiGAP318	Traditional cultivar/Landrace	Tanzania	Morogoro	Miyombo	-6.9	36.97
G-234	IP-10456	PMiGAP319	Traditional cultivar/Landrace	Zimbabwe	Masvingo	Zaka	-20.2	31.27	850
G-235	IP-12364	PMiGAP320	Traditional cultivar/Landrace	Nigeria	Katsina	Daura	13.03	8.31	380
G-236	IP-3106	PMiGAP321	Traditional cultivar/Landrace	India	Andhra Pradesh	Mandasa; Srikakulam district	18.86	84.47	800
G-237	IP-6098	PMiGAP323	Traditional cultivar/Landrace	Niger	Agadez	Iferouane	19.07	8.43
G-238	IP-7364	PMiGAP327	Traditional cultivar/Landrace	Tanzania	Dodoma	Mpwapwa	-6.35	36.48
G-239	IP-11763	PMiGAP329	Traditional cultivar/Landrace	South Africa			-26.1952	28.0341
G-240	IP-5438	PMiGAP332	Traditional cultivar/Landrace	Niger	Maradi	Dan Doutchi	13.83	6.38
G-241	IP-12020	PMiGAP333	Traditional cultivar/Landrace	Nigeria	Kaduna	Kaduna	10.57	7.42	480
G-242	IP-10759	PMiGAP336	Traditional cultivar/Landrace	Sudan	Kordufan		12.47	29.73
G-243	IP-18621	PMiGAP338	Traditional cultivar/Landrace	Namibia	Cuando Cubango	Kambakamba; Mashare	-17.99	20.68	1060
G-244	IP-9981	PMiGAP341	Traditional cultivar/Landrace	Zambia	Western	Katongo; Kaoma District	-15.1167	24.45
G-245	IP-18412	PMiGAP342	Traditional cultivar/Landrace	Namibia	Caprivi	Kasikili	-17.73	25.11	920
G-246	IP-6103	PMiGAP344	Traditional cultivar/Landrace	Niger	Agadez	Timia	18.12	8.78	885
G-247	ICMR 11003		Blast Resistant Check	India	Andhra Pradesh (Telangana)	ICRISAT, Patancheru	17.5287	78.2667
G-248	ICMR 11009		Blast Resistant Check	India	Andhra Pradesh (Telangana)	ICRISAT, Patancheru	17.5287	78.2667
G-249	ICMR 11019		Blast Resistant Check	India	Andhra Pradesh (Telangana)	ICRISAT, Patancheru	17.5287	78.2667
G-250	ICMR 100895		Blast Resistant Check	India	Andhra Pradesh (Telangana)	ICRISAT, Patancheru	17.5287	78.2667
G-251	ICMB 95444		Blast Susceptible Check	India	Andhra Pradesh (Telangana)	ICRISAT, Patancheru	17.5287	78.2667
