# Supplementary material for: Deciphering Genotype-By-Environment Interaction for Target Environmental Delineation and Identification of Stable Resistant Sources Against Foliar Blast Disease of Pearl Millet
Source: Front Plant Sci. 2021 May 17;12:656158. doi: 10.3389/fpls.2021.656158 (PMC8165241; doi:10.3389/fpls.2021.656158)
Supplement: Supplementary file 3 [file Table_2.XLSX]

## Sheet: Supplemenary Table-2
Sl.No.	Genotype	PC1	Lower Limit	Upper Limit	PC2	Lower Limit	Upper Limit
1	15	-0.56	-0.77	-0.33	-0.04	-0.29	0.28
2	26	0.45	-0.21	1.05	-0.85	-1.39	-0.29
3	39	-1.17	-1.27	-0.99	-0.24	-0.56	0.2
4	62	-2.22	-2.35	-1.99	-0.17	-0.6	0.34
5	67	0.46	0.2	0.68	-0.35	-0.58	-0.02
6	86	-0.72	-0.93	-0.5	-0.05	-0.4	0.26
7	87	-0.71	-0.91	-0.45	0.18	-0.07	0.45
8	100	0.07	-0.66	0.77	-0.54	-1.3	0.15
9	102	-0.07	-0.26	0.13	-0.39	-0.61	-0.02
10	122	0.57	0.13	0.95	1.19	0.49	1.61
11	123	-0.92	-0.98	-0.79	-0.07	-0.32	0.23
12	126	0.23	0.11	0.34	0.32	0.15	0.4
13	130	0.61	0.17	1.01	0.72	-0.14	1.24
14	135	0.12	-0.13	0.41	-0.16	-0.4	0.19
15	138	0.64	-0.03	1.49	1.1	0.34	1.91
16	151	0.32	-0.02	0.62	-0.12	-0.5	0.27
17	155	0.83	0.34	1.3	-0.71	-1.05	-0.32
18	156	-0.35	-0.57	-0.08	-0.64	-0.91	-0.17
19	159	-0.3	-0.54	0.05	0.29	0	0.57
20	168	0.68	0.4	0.89	0.39	-0.07	0.67
21	174	0.19	-0.36	0.73	-0.56	-0.97	-0.1
22	177	0.38	0.01	0.85	0.37	0.03	0.61
23	178	-0.61	-0.8	-0.44	-0.43	-0.6	-0.18
24	179	0.15	-0.48	0.74	-0.38	-0.93	0.05
25	181	0.22	-0.16	0.66	-1.09	-1.26	-0.6
26	182	-0.17	-0.53	0.15	0.27	-0.21	0.65
27	183	0.15	-0.09	0.42	-0.23	-0.44	0.12
28	204	0.82	0.64	0.95	-0.14	-0.37	0.14
29	210	-0.26	-0.96	0.4	1.13	-0.04	2.12
30	212	1.07	0.42	1.62	-0.93	-1.36	-0.42
31	219	0.71	0.27	1.13	-0.3	-0.81	0.3
32	220	-1.09	-1.18	-0.93	-0.27	-0.62	0.17
33	221	-0.26	-0.41	-0.07	0.05	-0.18	0.3
34	226	0.4	0.18	0.59	-0.02	-0.25	0.17
35	227	0.92	0.6	1.16	-0.25	-0.5	0.04
36	233	-0.63	-0.92	-0.33	0.4	0.11	0.56
37	235	-0.49	-0.7	-0.29	0.01	-0.33	0.28
38	236	-0.2	-0.55	0.21	0.27	-0.15	0.71
39	237	0.38	0.2	0.55	-0.09	-0.32	0.17
40	240	-0.54	-0.71	-0.34	0.4	0.21	0.52
41	241	-0.05	-0.35	0.28	0.76	0.46	0.93
42	247	0.71	0.44	1	0.42	0.14	0.61
43	248	0.25	-0.14	0.68	0.74	0.39	0.97
